# Supplementary material for: Clinical Value of Bioactive Adrenomedullin and Proenkephalin A in Patients with Left Ventricular Assist Devices: An Observational Study
Source: J Clin Med. 2025 May 21;14(10):3613. doi: 10.3390/jcm14103613 (PMC12112301; doi:10.3390/jcm14103613)
Supplement: Supplementary file 1 [file jcm-14-03613-s001.zip]

Archive with 4 entries (4 files):
- Supplementary File S1.pdf
- Supplementary File S2.pdf
- Table S1.pdf
- Table S2.pdf
